# Supplementary material for: Complete Genome of a Member of a New Bacterial Lineage in the Microgenomates Group Reveals an Unusual Nucleotide Composition Disparity Between Two Strands of DNA and Limited Metabolic Potential
Source: Microorganisms. 2020 Feb 25;8(3):320. doi: 10.3390/microorganisms8030320 (PMC7143001; doi:10.3390/microorganisms8030320)
Supplement: Supplementary file 1 [file microorganisms-08-00320-s001.zip]

Archive with 3 entries (3 files):
- Table S2.xls
- Figure S1.pdf
- Table S1.xls
